# Supplementary material for: Improvement in Taste Quality of Rice Porridge Using Konjac Glucomannan
Source: Foods. 2024 Oct 2;13(19):3146. doi: 10.3390/foods13193146 (PMC11475956; doi:10.3390/foods13193146)
Supplement: Supplementary file 1 [file foods-13-03146-s001.zip]

Archive with 1 entries (1 files):
- foods-3213871-supplementary.pdf
